# Supplementary material for: S- and N-Co-Doped TiO2-Coated Al2O3 Hollow Fiber Membrane for Photocatalytic Degradation of Gaseous Ammonia
Source: Membranes (Basel). 2022 Nov 4;12(11):1101. doi: 10.3390/membranes12111101 (PMC9696333; doi:10.3390/membranes12111101)
Supplement: Supplementary file 1 [file membranes-12-01101-s001.zip]

Archive with 1 entries (1 files):
- membranes-1972740-supplementary.pdf
